# Supplementary material for: De Novo Transcriptomes of Olfactory Epithelium Reveal the Genes and Pathways for Spawning Migration in Japanese Grenadier Anchovy (Coilia nasus)
Source: PLoS One. 2014 Aug 1;9(8):e103832. doi: 10.1371/journal.pone.0103832 (PMC4118956; doi:10.1371/journal.pone.0103832)
Supplement: Table S1 — Single nucleotide polymorphism statistics. (XLSX) [file pone.0103832.s005.xlsx]

## Sheet: Table S1
SNP Type	anadromous C.nasus	non-anadromous C.nasus
Transition	58326	80619
A-G	29536	40554
C-T	28790	40065
Transversion	35175	50659
A-C	9519	13699
A-T	7491	11043
C-G	8533	12159
G-T	9632	13758
Total	93501	131278
